# Supplementary material for: Interactive effects of acacia biochar, maize hybrids, and irrigation levels on soil health and crop productivity
Source: PeerJ. 2025 Sep 24;13:e20048. doi: 10.7717/peerj.20048 (PMC12476171; doi:10.7717/peerj.20048)
Supplement: Supplemental Information 10 [file peerj-13-20048-s010.r]

View <- ZN_data

ZN_data$Treatment

ZN_data$Treatment <- as.factor
(ZN_data$Treatment)
str(ZN_data$Treatment)

TreatmentID <- as.numeric(ZN_data$Treatment)
TreatmentID

ma <- as.matrix(ZN_data[, 2:50]) # convert to matrix
disMatarix <- dist(ma) #Distance Matrix Computation
plot(hclust(disMatarix))

rownames(ma) <- c("A0+FI+V1", "A0+PDI+V1", "A0+SDI+V1", "A1+FI+V1", "A1+PDI+V1", "A1+SDI+V1", "A2+FI+V1", "A2+PDI+V1", "A2+SDI+V1", "A0+FI+V2", "A0+PDI+V2", "A0+SDI+V2", "A1+FI+V2", "A1+PDI+V2", "A1+SDI+V2", "A2+FI+V2", "A2+PDI+V2", "A2+SDI+V2", "A0+FI+V3", "A0+PDI+V3", "A0+SDI+V3", "A1+FI+V3", "A1+PDI+V3", "A1+SDI+V3", "A2+FI+V3", "A2+PDI+V3", "A2+SDI+V3")

heatmap(ma,
        scale = "column",
        RowSideColors = rainbow(7)[ZN_data$Treatment]
)

#install.packages("pheatmap")
library(pheatmap)
ma <- as.matrix(ZN_data[1:27, 2:50]) # convert to matrix
row.names(ma) <- row.names(ZN_data[,1])
rownames(ma) <- rownames(ZN_data[, 1]) # assign row names in the matrix

pheatmap(ma,
         scale = "column",
         clustering_method = "average", # average linkage
         row.names(ZN_data[,1, drop = FALSE]), # the 1st column as color bar
         show_rownames = TRUE
)

pheatmap(ma,
         scale = "column",
         clustering_method = "average", # average linkage
         annotation_row = ZN_data [,1, drop = FALSE], # the 1st column as color bar
         show_rownames = TRUE
)

library(pheatmap)
ma <- as.matrix(ZN_data[, 2:45]) # convert to matrix
rownames(ma) <- c("A0+FI+V1", "A0+PDI+V1", "A0+SDI+V1", "A1+FI+V1", "A1+PDI+V1", "A1+SDI+V1", "A2+FI+V1", "A2+PDI+V1", "A2+SDI+V1", "A0+FI+V2", "A0+PDI+V2", "A0+SDI+V2", "A1+FI+V2", "A1+PDI+V2", "A1+SDI+V2", "A2+FI+V2", "A2+PDI+V2", "A2+SDI+V2", "A0+FI+V3", "A0+PDI+V3", "A0+SDI+V3", "A1+FI+V3", "A1+PDI+V3", "A1+SDI+V3", "A2+FI+V3", "A2+PDI+V3", "A2+SDI+V3")


pheatmap(ma,
         scale = "column",
         clustering_method = "average", # average linkage
        drop = FALSE, # the 1st column as color bar
         show_rownames = TRUE
)

#1-heatmap
x <- ZN_data
x <- as.matrix(ZN_data[, 2:50])
rownames(ma) <- c("A0+FI+V1", "A0+PDI+V1", "A0+SDI+V1", "A1+FI+V1", "A1+PDI+V1", "A1+SDI+V1", "A2+FI+V1", "A2+PDI+V1", "A2+SDI+V1", "A0+FI+V2", "A0+PDI+V2", "A0+SDI+V2", "A1+FI+V2", "A1+PDI+V2", "A1+SDI+V2", "A2+FI+V2", "A2+PDI+V2", "A2+SDI+V2", "A0+FI+V3", "A0+PDI+V3", "A0+SDI+V3", "A1+FI+V3", "A1+PDI+V3", "A1+SDI+V3", "A2+FI+V3", "A2+PDI+V3", "A2+SDI+V3")

#2
install.packages("gplots")
#3-pheatmaps
install.packages("pheatmap")
library(pheatmap)
pheatmap(x, scale = "column",
         clustering_method = "average", 
         annotation_col = ZN_data[, 1, drop = FALSE], cutree_rows = 6, cutree_cols = 3,
show_rownames = FALSE
)
 max <- cbind(ZN_data [,1], ma)
 
 heatmap(ma)
 ma <- as.matrix(ZN_data[, 2:50])
 rownames(ma) <- c("A0+FI+V1", "A0+PDI+V1", "A0+SDI+V1", "A1+FI+V1", "A1+PDI+V1", "A1+SDI+V1", "A2+FI+V1", "A2+PDI+V1", "A2+SDI+V1", "A0+FI+V2", "A0+PDI+V2", "A0+SDI+V2", "A1+FI+V2", "A1+PDI+V2", "A1+SDI+V2", "A2+FI+V2", "A2+PDI+V2", "A2+SDI+V2", "A0+FI+V3", "A0+PDI+V3", "A0+SDI+V3", "A1+FI+V3", "A1+PDI+V3", "A1+SDI+V3", "A2+FI+V3", "A2+PDI+V3", "A2+SDI+V3")
 
 
 ZN_data
 mat = matrix(rnorm(100), 10)
 rownames(mat) = paste0("R", 2:27)
 colnames(mat) = paste0("C", 2:50)
 
 
 library(circlize)
 col_fun = colorRamp2(c(-2,0,2), c("green", "black", "red"))
 col_fun(seq(-3, 3))
 heatmap(mat, name = "mat", col = col_fun)
 
 
 x <- ZN_data
 x <- as.matrix(ZN_data[, 2:50])
 rownames(ma) <- c("A0+FI+V1", "A0+PDI+V1", "A0+SDI+V1", "A1+FI+V1", "A1+PDI+V1", "A1+SDI+V1", "A2+FI+V1", "A2+PDI+V1", "A2+SDI+V1", "A0+FI+V2", "A0+PDI+V2", "A0+SDI+V2", "A1+FI+V2", "A1+PDI+V2", "A1+SDI+V2", "A2+FI+V2", "A2+PDI+V2", "A2+SDI+V2", "A0+FI+V3", "A0+PDI+V3", "A0+SDI+V3", "A1+FI+V3", "A1+PDI+V3", "A1+SDI+V3", "A2+FI+V3", "A2+PDI+V3", "A2+SDI+V3")
 
 heatmap(x, scale ="column")
 
 # 2-gplots
 install.packages("gplots")
 library(gplots)
 heatmap.2(x, scale = "column", col = bluered(100),trace = "none")
 
 #ggplot2
 library(ggplot2)
 y <- ZN_data
 library(reshape)
 
 y1 <- melt (y)
 
 
 Chord Daigram
 install.packages("circlize")
 install.packages("readxl")
 library("circlize")
 library("readxl")
 
 View <- ZN_data
 
 ZN_data$Treatment
 
 ZN_data$Treatment <- as.factor
 (ZN_data$Treatment)
 str(ZN_data$Treatment)
 
 TreatmentID <- as.numeric(ZN_data$Treatment)
 TreatmentID
 
 ma <- as.matrix(ZN_data[, 2:50]) # convert to matrix
 rownames(ma) <- c("A0+FI+V1", "A0+PDI+V1", "A0+SDI+V1", "A1+FI+V1", "A1+PDI+V1", "A1+SDI+V1", "A2+FI+V1", "A2+PDI+V1", "A2+SDI+V1", "A0+FI+V2", "A0+PDI+V2", "A0+SDI+V2", "A1+FI+V2", "A1+PDI+V2", "A1+SDI+V2", "A2+FI+V2", "A2+PDI+V2", "A2+SDI+V2", "A0+FI+V3", "A0+PDI+V3", "A0+SDI+V3", "A1+FI+V3", "A1+PDI+V3", "A1+SDI+V3", "A2+FI+V3", "A2+PDI+V3", "A2+SDI+V3")
 
 chordDiagram(ma)
 circos.clear()
 circos.par(start.degree = 0, gap.degree = 2, track.margins = c(-0.1,0.1), points.overflow.par(mar = rep(0,4))
            
            #base plot
            
            chordDiagram(x = ma,
                         transparency = 0.10,
                         directional = 1,
                         direction.type= c("arrows"),
                         annotationTrack = "grid",
                         annotationTrackHeight = c(0.01, 0.01),
                         link.arr.type = "big.arrow",
                         link.sort = TRUE,
                         link.largest.ontop = TRUE,
                         scale = TRUE)
            #assign color to each group of strains
            
            col = c(R1="#330033" , R10="#330033" , R19="#330033", R2="#330089" , R11="#330089", R20="#330089" , R3="#FF3300", R12="#FF3300" , R21="#FF3300" , R4="#3399CC", R13="#3399CC", R22= "#3399CC", R5="#FFCC00", R14= "#FFCC00", R23= "#FFCC00", R6= "#006600", R15= "#006600", R24="#006600", R7= "grey", R16= "grey", R25= "grey", R8= "#FF3290", R17= "#FF3290", R26= "#FF3290", R9= "brown", R18= "brown", R27= "brown")
            # add Text and axis
            circos.clear()
            circos.trackPlotRegion(
              track.index = 1,
              bg.border = NA,
              panel.fun = function(x, y) {
                xlim = get.cell.meta.data("xlim")
                sector.index = get.cell.meta.data("sector.index")
                
                # Add names to sector
                circos.text(
                  x = mean(xlim),
                  y = 6,
                  labels = sector.index,
                  facing = "clockwise",
                  niceFacing = TRUE,
                  #adj = c(0.5, 0),
                  cex = .5)
                
                # Add gradation on axis
                circos.axis(
                  h = "top",
                  major.at = NULL,
                  minor.ticks = 1,
                  labels.cex = .2,
                  labels.niceFacing = FALSE)
              }
            )
            
            Sample_Matrix <- matrix(HI_data, nrow = 45, dimnames = list(c("0 t/ac AB+100% IW+V1","0 t/ac AB+70% IW+V1","0 t/ac AB+50% IW+V1","2 t/ac AB+100% IW+V1", "2 t/ac AB+70% IW+V1", "2 t/ac AB+50% IW+V1", "4 t/ac AB+100% IW+V1", "4 t/ac AB+70% IW+V1", "4 t/ac AB+50% IW+V1", "0 t/ac AB+100% IW+V2", "0 t/ac AB+70% IW+V2", "0 t/ac AB+50% IW+V2", "2 t/ac AB+100% IW+V2", "2 t/ac AB+70% IW+V2","2 t/ac AB+50% IW+V2", "4 t/ac AB+100% IW+V2", "4 t/ac AB+70% IW+V2", "4 t/ac AB+50% IW+V2","0 t/ac AB+100% IW+V3","0 t/ac AB+70% IW+V3","0 t/ac AB+50% IW+V3","2 t/ac AB+100% IW+V3", "2 t/ac AB+70% IW+V3", "2 t/ac AB+50% IW+V3", "4 t/ac AB+100% IW+V3", "4 t/ac AB+70% IW+V3", "4 t/ac AB+50% IW+V3"), c("Chl a V", "Chl a R", "Chl b V", "Chl b R", "T Chl V", "T Chl R","Caro V", "Caro R", "Sug V", "Sug R", "Pro V", "Pro R", "RWC V", "RWC R", "Ear Len", "Ear Wt", "T NG", "TGW", "RFW", "SFW", "LFW", "RDW", "SDW", "LDW", "SL", "RL"))
                                    
                                    chordDiagram(Sample_Matrix)
 
                                    
circos.clear()                                  
                                    
#Color the links
                                    
                                    
#convert the table to a martix
data <- as.matrix(data)
                                    
  #assign color to each group of strains
                                    
col = c(R1="#330033" , R10="#330033" , R19="#330033",
                                             R2="#330089" , R11="#330089", 
                                            R20="#330089" , R3="#FF3300", 
                                          R12="#FF3300" , R21="#FF3300" , R4="#3399CC",R13="#3399CC", R22= "#3399CC",R5="#FFCC00", R14= "#FFCC00", R23= "#FFCC00", 
                                           R6="#006600",
        R15="#006600", R24"#006600",
                                             R7= "grey", R16= "grey", R25= "grey", R8= "#FF3290", R17= "#FF3290",R26= "#FF3290",R9= "brown", R18= "brown", R27= "brown"
                                    

#create a chord diagram but without labeling 
chordDiagram(HI_data, grid.col = col, annotationTrack = "grid", preAllocateTracks = 1)
                                    
#add the labels and axis
circos.trackPlotRegion(track.index = 2, panel.fun = function(x, y) {
                                      xlim = get.cell.meta.data("xlim")
                                      ylim = get.cell.meta.data("ylim")
                                      sector.name = get.cell.meta.data("sector.index")
                                      
#print labels 
circos.text(mean(xlim), ylim[1] + 2.5, sector.name, 
                                                  facing = "clockwise", niceFacing = TRUE, adj = c(0, 0.5), cex=0.6)
                                    
 #print axis
circos.axis(h = "top", labels.cex = 0.5, major.tick.percentage = 0.2, 
                                                  sector.index = sector.name, track.index = 2)
                                    }, bg.border = NA)
                                    
                                    
 #saving the plot (high definition)
dev.copy(jpeg,'plot.png', width=8, height=8, units="in", res=500)
dev.off()

......................................................................
rm(list=ls())

install.packages("multcompView")
install.packages("ggpubr")


library(tidyverse)
library(car)
library(emmeans)
library(dplyr)
library(ggplot2)

library(multcompView)
library(dplyr)


data <- read.csv("D:\\botany\\Copy of experimet_data-2.csv",header =T)
View <- AN_data
Amendment <- factor(AN_data$Amendment, levels = c("0T", "5%", "10T"))
Drought <- factor(AN_data$Drought, levels = c("100", "70", "50"))
Crop <- factor(AN_data$Crop, levels = c("Maize", "Sunflower", "Canola"))

Y1=AN_data$`Proline content`


aov_result1 <- aov(Y1 ~ Amendment * Drought * Crop, AN_data=AN_data)
summary(aov_result1)


tukey_result <- TukeyHSD(aov_result1)
cld=multcompLetters4(aov_result1,tukey_result)
cld_letters <- cld$`Amendment:Drought:Crop`$Letters


agg_data <- AN_data %>%
  group_by(Amendment, Drought, Crop) %>%
  summarise(
    mean_Y1 = mean(`Proline content`, na.rm = TRUE),
    se_Y1 = sd(`Proline content`, na.rm = TRUE) / sqrt(n()),
    .groups = 'drop'  # Ungroup to prevent grouping issues later
  )


cld_df <- data.frame(Amendment = rep(unique(agg_data$Amendment), times = length(unique(agg_data$Drought)) * length(unique(agg_data$Crop))),
  Drought = rep(rep(unique(agg_data$Drought), each = length(unique(agg_data$Crop))), times = length(unique(agg_data$Amendment))),
  Crop = rep(unique(agg_data$Crop), times = length(unique(agg_data$Drought)) * length(unique(agg_data$Amendment))),
  letters = unlist(cld_letters)
)


agg_data <- agg_data %>%
  left_join(cld_df, by = c("Amendment", "Drought", "Crop"))


p <- ggplot(agg_data, aes(x = Concentration, y = mean_Y1, fill = Drought)) +
  geom_bar(stat = "identity", position = position_dodge(0.9), width = 0.8) +
  geom_errorbar(aes(ymin = mean_Y1 - se_Y1, ymax = mean_Y1 + se_Y1), 
                position = position_dodge(0.9), width = 0.25) +
  facet_wrap(~ Mode) +
  labs(title = "Mean Shoot Length by Mode, Drought, and Concentration",
       x = "Concentration",
       y = "Mean Shoot Length",
       fill = "Drought") +
  theme_minimal() +
  theme(axis.text.x = element_text(size = 8, angle = 45, hjust = 1)) +
  geom_text(aes(label = letters, y = mean_Y1 + se_Y1 + 0.2), 
            position = position_dodge(0.9), vjust = -0.5, size = 3, color = "black")

print(p)
